# Supplementary material for: Duplication of NRAMP3 Gene in Poplars Generated Two Homologous Transporters with Distinct Functions
Source: Mol Biol Evol. 2022 Jun 14;39(6):msac129. doi: 10.1093/molbev/msac129 (PMC9234761; doi:10.1093/molbev/msac129)
Supplement: msac129_Supplementary_Data [file msac129_supplementary_data.zip]

Archive with 3 entries (3 files):
- Pottier,_Le_Thi_et_al_SI.pdf
- Pottier,_Le_Thi_et_al_SI_figures.pdf
- Pottier,_Le_Thi_et_al_uncropped_pictures_of_yeast_drop_test.pdf
